# Supplementary material for: The Single-Stranded DNA-Binding Gene Whirly (Why1) with a Strong Pathogen-Induced Promoter from Vitis pseudoreticulata Enhances Resistance to Phytophthora capsici
Source: Int J Mol Sci. 2022 Jul 21;23(14):8052. doi: 10.3390/ijms23148052 (PMC9315732; doi:10.3390/ijms23148052)
Supplement: Supplementary file 1 [file ijms-23-08052-s001.zip]

Archive with 1 entries (1 files):
- ijms-1785706-supplementary.pdf
